# Supplementary material for: Neurophysiological Response of Adults with Cerebral Palsy during Inclusive Dance with Wheelchair
Source: Biology (Basel). 2022 Oct 22;11(11):1546. doi: 10.3390/biology11111546 (PMC9687850; doi:10.3390/biology11111546)
Supplement: Supplementary file 1 [file biology-11-01546-s001.zip]

Archive with 1 entries (1 files):
- biology-1947337-supplementary.pdf
